# Supplementary material for: Detoxification of Insect-Derived Allergen PLA2 via Quercetin Modification: Molecular Simulation and Animal Validation
Source: Nutrients. 2025 Sep 4;17(17):2872. doi: 10.3390/nu17172872 (PMC12430299; doi:10.3390/nu17172872)
Supplement: Supplementary file 1 [file nutrients-17-02872-s001.zip]

Archive with 3 entries (3 files):
- Supplementary materials.pdf
- Supplementary materials-video S1.mp4
- Supplementary materials-video S2.mp4
